# Supplementary material for: Occurrence of Listeria monocytogenes in Artisanal Cheeses from Poland and Its Identification by MALDI-TOF MS
Source: Pathogens. 2021 May 21;10(6):632. doi: 10.3390/pathogens10060632 (PMC8224308; doi:10.3390/pathogens10060632)
Supplement: Supplementary file 1 [file pathogens-10-00632-s001.zip]

Archive with 1 entries (1 files):
- pathogens-1204056-supplementary.pdf
